# Supplementary material for: Predictors of Loss of Functional Independence in Parkinson’s Disease: Results from the COPPADIS Cohort at 2-Year Follow-Up and Comparison with a Control Group
Source: Diagnostics (Basel). 2021 Sep 29;11(10):1801. doi: 10.3390/diagnostics11101801 (PMC8534700; doi:10.3390/diagnostics11101801)
Supplement: Supplementary file 1 [file diagnostics-11-01801-s001.zip]

Archive with 1 entries (1 files):
- diagnostics-1369599-supplementary.pdf
